# Supplementary material for: Insights into Genetic and Antigenic Characteristics of Influenza A(H1N1)pdm09 Viruses Circulating in Sicily During the Surveillance Season 2023–2024: The Potential Effect on the Seasonal Vaccine Effectiveness
Source: Viruses. 2024 Oct 21;16(10):1644. doi: 10.3390/v16101644 (PMC11512306; doi:10.3390/v16101644)
Supplement: Supplementary file 1 [file viruses-16-01644-s001.zip]

Archive with 1 entries (1 files):
- viruses-3232709-supplementary.pdf
